# Supplementary material for: Organ-Specific Metabolic Shifts of Flavonoids in Scutellaria baicalensis at Different Growth and Development Stages
Source: Molecules. 2018 Feb 15;23(2):428. doi: 10.3390/molecules23020428 (PMC6017826; doi:10.3390/molecules23020428)
Supplement: Supplementary file 1 [file molecules-23-00428-s001.zip]

Archive with 4 entries (4 files):
- Figure S1.pdf
- Table S1.xlsx
- Table S2.xlsx
- Table S3.xlsx
