# Supplementary material for: Organ-Specific Metabolic Shifts of Flavonoids in Scutellaria baicalensis at Different Growth and Development Stages
Source: Molecules. 2018 Feb 15;23(2):428. doi: 10.3390/molecules23020428 (PMC6017826; doi:10.3390/molecules23020428)
Supplement: Supplementary file 1 [file molecules-23-00428-s001.zip › Table S1.xlsx]

## Sheet: Sheet 1
Table S1 The results of method validation
Analyte	Calibration curve	R2	Linear range	LODs	LOQs	Repeatability	Stability	Variability RSD(%)		Recovery
			(μg/mL)	(μg/mL)	(μg/mL)	(n=6,RSD,%)	(n=9,RSD,%)			(n=6,%)
								Intra-day	Inter-day	Mean	RSD
								(n=6)	(n=3)
Isocarthamidin-7-O-β-D-glucuronide	y=9.4081x-48.234	0.99948	1.21 - 1238.40	0.151	0.605	3.5	1.1616	0.591823	2.39808	100.078	3.67429
Scutellarin	y=28.502x-236.63	0.99963	3.13 - 800.00	0.0781	0.156	3.54	4.70682	0.815531	3.16483	101.082	3.07996
Carthamidin-7-O-β-D-glucuronide	y=9.45x-7.4013	0.99961	1.08 - 550.40	0.269	0.538	4.65	4.99359	0.593028	2.95866	101.312	3.53015
Apigenin-7-O-β-D-glucuronide	y=17.676x+3.4755	0.99998	0.55 - 175.00	0.0911	0.273	2.42	4.53262	1.72002	0.865442	99.3221	3.23898
Baicalin	y=39.033x-53.144	0.99984	0.98 - 1000.00	0.0488	0.0977	4.4	2.13221	1.3774	3.12103	101.211	2.97659
Chrysin-7-O-β-D-glucuronide	y=39.01x-1.9819	0.99962	0.21 - 135.00	0.0264	0.106	4.66	4.96557	4.15179	4.30863	98.0861	3.48042
Wogonoside	y=34.954x+15.511	0.99962	0.23 - 150.00	0.0293	0.117	4.92	2.16108	1.2683	2.9355	100.181	3.73207
Baicalein	y=76.556x-37.559	0.99982	0.25 - 64.50	0.0315	0.126	4.79	4.54429	0.805238	3.09343	101.683	2.77373
Wogonin	y=62.094x-9.8086	0.99933	0.09 - 24.00	0.0234	0.0469	4.43	2.38489	0.515642	3.243	100.506	3.20254
The units "μg/ml" meant the concentrations of analytes in per ml of solution
