# Supplementary material for: Organ-Specific Metabolic Shifts of Flavonoids in Scutellaria baicalensis at Different Growth and Development Stages
Source: Molecules. 2018 Feb 15;23(2):428. doi: 10.3390/molecules23020428 (PMC6017826; doi:10.3390/molecules23020428)
Supplement: Supplementary file 1 [file molecules-23-00428-s001.zip › Table S2.xlsx]

## Sheet: Table S2A
Table S2A The contents of main flavonoids in root of S.baicalensis
t(day)	Content （μg/mg)
	Wogonoside	Wogonin	Baicalin	Baicalein
14	5.65±0.15	1.77±0.09	6.00±0.14	0.50±0.02
18	6.00±0.17	2.88±0.08	6.80±0.09	0.60±0.03
22	5.41±0.25	2.87±0.07	6.95±0.26	0.57±0.03
26	4.36±0.07	2.62±0.04	12.09±0.25	1.04±0.04
30	5.85±0.17	2.23±0.08	20.16±0.75	1.53±0.07
34	5.53±0.18	4.04±0.06	22.38±0.88	3.25±0.13
38	10.03±0.16	5.23±0.08	50.80±1.06	3.42±0.15
42	15.14±0.74	4.13±0.14	59.27±0.83	5.97±0.28
48	27.18±1.19	2.70±0.09	124.22±4.87	5.12±0.22
55	29.55±0.64	4.13±0.05	144.34±2.85	7.96±0.02
62	68.09±1.69	3.47±0.14	237.07±4.83	8.80±0.34
69	43.90±2.01	3.60±0.10	185.85±5.61	7.71±0.26
76	53.72±2.33	3.49±0.14	203.65±2.64	9.64±0.37
83	57.41±2.66	3.19±0.13	190.76±6.05	8.23±0.31
90	54.60±2.22	3.57±0.16	206.19±8.57	11.34±0.54
97	53.35±1.58	4.16±0.17	191.88±5.21	14.35±0.47
104	69.22±0.55	2.80±0.11	236.82±2.27	7.95±0.25
111	76.53±2.11	2.24±0.09	271.76±7.85	7.20±0.34
118	79.27±0.95	2.75±0.11	277.92±2.52	6.76±0.33
125	80.28±3.23	1.68±0.06	277.52±11.36	5.17±0.15
132	84.47±2.41	2.53±0.04	261.65±7.57	8.43±0.13
139	76.76±1.38	2.59±0.08	256.31±8.04	8.03±0.34
153	70.64±2.57	1.89±0.04	254.24±10.69	5.97±0.15
160	60.98±1.85	1.78±0.09	239.74±5.90	6.51±0.25
167	64.47±0.84	1.66±0.08	229.98±4.79	5.61±0.25
174	56.33±0.12	2.03±0.05	220.29±2.00	7.45±0.25
181	65.30±1.84	1.57±0.07	242.43±5.30	5.24±0.15
188	52.74±0.79	2.47±0.05	202.14±2.41	8.45±0.21
195	62.12±1.80	1.13±0.05	232.23±6.78	3.88±0.12
202	56.99±0.56	1.84±0.08	215.47±4.07	6.38±0.17
209	65.56±1.43	2.24±0.04	227.69±4.45	8.54±0.28
216	67.31±0.89	2.30±0.08	234.10±3.99	8.01±0.38
223	58.94±2.39	1.19±0.03	230.89±10.13	4.24±0.11
230	50.16±1.38	1.58±0.07	188.20±6.74	5.60±0.13
237	62.46±0.36	1.59±0.02	246.05±1.39	6.04±0.08
244	56.36±2.29	1.78±0.07	227.34±9.26	6.33±0.20
251	65.14±0.75	1.22±0.03	241.56±1.73	4.78±0.11
258	65.30±3.06	1.74±0.09	225.86±10.86	5.98±0.29
265	53.27±2.06	2.06±0.09	221.11±7.72	7.32±0.32
291	71.09±2.48	1.11±0.03	267.87±8.53	3.67±0.15
Content = mean ± standard deviation (n=3)
The units “μg/mg” meant the contents of analytes in per mg of freeze-dried samples.

## Sheet: Table S2B
Table S2B The contents of main flavonoids in stem of S.baicalensis
t （day）	Content (μg/mg)
	Isocarthamidin-7-O-β-D-glucuronide	Scutellarin	Carthamidin-7-O-β-D-glucuronide	Apigenin-7-O-β-D-glucuronide	Baicalin
18	6.69±0.26	7.94±0.28	1.55±0.07	0.99±0.01	3.41±0.13
22	10.84±0.52	9.23±0.16	2.57±0.12	0.79±0.01	3.01±0.09
26	10.14±0.30	7.91±0.29	2.36±0.09	0.68±0.03	2.86±0.12
30	24.84±0.80	7.91±0.11	2.16±0.10	0.80±0.03	2.38±0.10
34	29.41±0.12	10.27±0.07	5.35±0.13	0.89±0.01	2.61±0.09
38	36.91±1.31	10.57±0.18	5.45±0.26	1.12±0.03	2.48±0.08
42	46.01±2.00	12.24±0.11	6.02±0.25	1.41±0.03	4.16±0.17
48	41.60±1.39	13.08±0.28	10.84±0.05	0.86±0.04	5.15±0.15
55	47.63±2.18	15.81±0.77	12.98±0.47	1.18±0.04	5.93±0.14
62	44.13±2.09	12.28±0.34	12.13±0.35	1.31±0.06	4.81±0.15
69	45.95±0.77	12.61±0.42	8.72±0.16	1.29±0.03	3.95±0.08
76	41.71±0.64	8.49±0.31	11.65±0.55	1.04±0.05	2.25±0.10
83	36.36±0.36	9.12±0.42	6.46±0.18	0.57±0.02	1.98±0.05
90	29.42±1.21	11.49±0.28	9.99±0.24	1.07±0.04	3.16±0.12
97	36.87±0.89	8.90±0.37	6.26±0.26	0.38±0.02	1.92±0.07
104	42.22±1.76	8.89±0.24	4.99±0.19	0.65±0.03	2.33±0.06
111	40.16±1.59	10.48±0.44	7.19±0.3	0.65±0.02	3.75±0.10
118	20.72±0.99	10.18±0.21	6.76±0.28	0.71±0.03	2.80±0.10
125	33.92±1.17	12.00±0.45	8.61±0.35	0.57±0.02	3.72±0.09
132	30.63±1.28	11.87±0.53	9.03±0.41	0.68±0.03	4.68±0.12
139	32.78±0.87	11.48±0.23	9.97±0.29	0.86±0.04	3.12±0.10
153	21.97±1.01	7.54±0.34	5.59±0.25	0.41±0.01	4.21±0.12
160	27.69±0.74	9.07±0.29	8.84±0.29	0.59±0.02	2.19±0.03
167	21.46±0.77	8.00±0.40	6.52±0.25	0.43±0.02	2.43±0.09
174	11.97±0.13	8.73±0.24	4.25±0.05	0.45±0.01	2.15±0.07
181	13.70±0.58	8.18±0.14	4.74±0.21	0.50±0.01	2.41±0.06
188	20.52±0.71	7.92±0.21	6.60±0.23	0.40±0.02	1.95±0.06
195	5.60±0.14	8.05±0.33	2.16±0.08	0.23±0.01	1.91±0.05
202	8.64±0.36	8.89±0.17	3.24±0.10	0.37±0.02	1.90±0.02
209	11.83±0.46	8.59±0.40	3.41±0.17	0.31±0.01	1.69±0.02
216	4.58±0.11	8.32±0.15	1.66±0.04	0.25±0.01	1.91±0.04
223	5.48±0.26	12.11±0.51	2.51±0.10	0.55±0.02	2.00±0.05
230	3.81±0.03	8.70±0.43	1.32±0.05	0.36±0.01	1.84±0.06
237	3.95±0.11	6.71±0.33	1.42±0.05	0.48±0.01	1.22±0.05
244	4.36±0.11	11.56±0.22	1.65±0.06	0.53±0.02	2.35±0.08
251	4.90±0.16	8.89±0.39	1.59±0.08	0.50±0.02	1.95±0.07
Content = mean ± standard deviation (n=3)
The units “μg/mg” meant the contents of analytes in per mg of freeze-dried samples.

## Sheet: Table S2C
Table S2C The contents of main flavonoids in leaf of S.baicalensis
t （day）	Content (μg/mg）
	Isocarthamidin-7-O-β-D-glucuronide	Scutellarin	Carthamidin-7-O-β-D-glucuronide	Apigenin-7-O-β-D-glucuronide	Baicalin
18	8.89±0.20	9.81±0.30	1.46±0.07	2.52±0.05	3.82±0.13
22	13.02±0.38	12.67±0.41	3.13±0.08	3.56±0.15	3.76±0.13
26	36.85±0.12	16.68±0.20	2.60±0.11	4.63±0.17	3.95±0.13
30	61.53±0.38	25.57±0.7	9.13±0.37	9.01±0.32	2.70±0.08
34	92.42±1.73	27.12±0.99	11.04±0.33	9.47±0.37	2.14±0.06
38	120.05±2.99	42.28±1.75	19.00±0.12	6.29±0.07	2.49±0.09
42	117.20±1.87	29.00±0.80	21.59±1.07	8.95±0.27	2.84±0.08
48	230.51±6.74	42.81±0.88	56.76±2.84	14.18±0.59	3.31±0.10
55	173.02±8.54	41.78±1.55	68.56±3.40	10.95±0.18	4.76±0.19
62	205.90±8.63	36.32±0.71	58.19±1.51	13.94±0.43	2.48±0.08
69	239.01±10.81	39.54±1.26	74.87±3.34	18.83±0.69	3.46±0.15
76	236.02±9.46	41.44±0.53	86.37±3.30	16.04±0.34	3.20±0.10
83	238.11±5.35	47.42±1.09	93.59±2.04	22.53±0.87	4.72±0.07
90	143.86±6.57	40.72±0.31	57.64±2.54	13.76±0.12	3.29±0.11
97	273.25±7.30	26.80±0.31	106.43±1.64	12.19±0.04	3.39±0.05
104	435.81±12.34	38.00±1.90	116.41±2.94	10.38±0.21	2.94±0.12
111	244.08±9.34	30.35±0.49	98.88±3.88	9.73±0.23	2.65±0.08
118	262.22±11.34	40.95±1.36	108.55±3.67	10.76±0.35	2.98±0.07
125	339.80±12.00	37.78±1.53	95.95±3.68	9.68±0.42	3.72±0.12
132	393.50±12.91	42.35±1.90	106.94±3.07	11.08±0.45	4.16±0.13
139	307.69±9.63	49.39±1.90	118.88±5.38	14.64±0.61	4.41±0.19
153	247.69±10.36	32.38±0.92	97.92±3.67	11.85±0.40	3.31±0.15
160	235.48±5.62	43.65±2.12	94.03±1.20	11.78±0.38	2.51±0.09
167	143.96±1.69	35.55±0.40	58.44±0.68	7.54±0.11	2.64±0.03
174	173.16±3.69	39.66±1.52	70.28±1.55	9.28±0.41	3.11±0.14
181	239.77±11.93	46.02±0.90	96.75±4.56	11.23±0.26	3.77±0.15
188	191.78±6.11	44.72±0.81	78.11±3.49	9.13±0.23	3.37±0.11
195	159.37±1.41	41.15±0.69	65.25±0.89	9.82±0.20	2.09±0.07
202	194.12±4.28	41.98±1.75	79.17±1.54	10.80±0.30	2.43±0.06
209	118.42±2.59	37.63±1.54	48.80±2.30	8.83±0.43	2.35±0.09
216	140.55±4.90	37.88±1.18	57.97±2.21	12.91±0.40	2.13±0.10
223	149.70±6.25	43.76±0.80	60.98±2.26	10.05±0.23	2.82±0.06
230	48.78±1.35	34.82±0.17	21.70±0.55	11.06±0.08	2.34±0.06
237	34.16±1.48	31.15±1.48	14.69±0.59	6.53±0.30	2.10±0.10
244	50.01±1.96	27.71±0.15	21.39±0.71	6.90±0.07	2.81±0.13
251	56.30±2.76	33.69±0.50	23.45±0.94	10.20±0.21	2.32±0.05
Content = mean ± standard deviation (n=3)
The units “μg/mg” meant the contents of analytes in per mg of freeze-dried samples.
