# Supplementary material for: Organ-Specific Metabolic Shifts of Flavonoids in Scutellaria baicalensis at Different Growth and Development Stages
Source: Molecules. 2018 Feb 15;23(2):428. doi: 10.3390/molecules23020428 (PMC6017826; doi:10.3390/molecules23020428)
Supplement: Supplementary file 1 [file molecules-23-00428-s001.zip › Table S3.xlsx]

## Sheet: Table S3A
Table S3A The contents of main flavonoids in flower bud 1
t(day)	Content ( μg/mg)
	Isocarthamidin-7-O-β-D-glucuronide	Scutellarin	Carthamidin-7-O-β-D-glucuronide	Apigenin-7-O-β-D-glucuronide	Baicalin	Chrysin-7-O-β-D-glucuronide
69	203.02±2.31	42.19±0.65	7.74±0.37	18.66±0.80	12.67±0.25	10.82±0.49
83	277.71±1.37	45.49±0.70	13.38±0.53	15.09±0.38	13.14±0.45	10.00±0.43
90	188.42±4.59	36.02±0.50	27.52±1.19	11.18±0.21	25.10±0.65	18.08±0.38
97	45.60±2.25	35.59±0.14	18.84±0.53	10.57±0.36	16.29±0.46	13.56±0.25
104	90.00±1.31	32.56±0.56	38.17±0.75	10.07±0.18	16.62±0.52	12.62±0.28
111	135.74±5.34	34.58±1.14	39.96±1.57	12.20±0.19	12.86±0.25	7.71±0.27
118	218.03±3.00	46.92±0.44	37.78±1.76	17.44±0.33	16.74±0.23	13.81±0.08
125	154.09±7.70	41.27±1.47	60.94±2.25	14.55±0.58	22.58±0.80	14.43±0.64
132	152.02±7.26	43.80±0.57	51.82±1.30	17.99±0.54	16.13±0.41	11.22±0.23
139	205.87±4.22	46.15±0.23	30.80±1.31	20.61±0.27	16.27±0.17	11.17±0.09
153	161.30±7.36	43.83±1.99	60.42±3.25	16.75±0.75	15.23±1.10	12.24±0.45
160	137.43±2.10	41.19±0.51	55.30±0.73	15.87±0.19	11.47±0.30	7.61±0.15
167	80.51±3.86	35.58±1.33	33.81±1.59	13.73±0.45	12.45±0.55	7.57±0.37
Content = mean ± standard deviation (n=3)
The units “μg/mg” meant the contents of analytes in per mg of freeze-dried samples.

## Sheet: Table S3B
Table S3B The contents of main flavonoids in flower bud 2
t(day)	Content (μg/mg)
	Isocarthamidin-7-O-β-D-glucuronide	Scutellarin	Carthamidin-7-O-β-D-glucuronide	Apigenin-7-O-β-D-glucuronide	Baicalin	Chrysin-7-O-β-D-glucuronide
69	197.84±0.80	43.65±0.37	13.83±0.58	30.24±0.28	9.54±0.10	5.91±0.06
83	168.28±2.05	45.43±0.54	12.04±0.47	40.76±0.28	7.70±0.09	7.65±0.11
90	171.99±2.87	42.91±0.96	23.91±0.97	46.28±0.90	9.40±0.33	9.84±0.14
97	79.89±1.13	42.48±1.33	33.31±0.86	34.21±0.76	10.66±0.41	10.77±0.36
104	175.94±5.93	43.73±0.51	37.67±1.47	40.97±0.37	6.66±0.25	5.49±0.09
111	128.12±3.50	31.80±1.50	17.95±0.62	38.10±1.42	4.43±0.21	2.51±0.12
118	161.33±7.23	40.12±0.46	24.01±1.03	33.82±0.77	11.45±0.18	11.49±0.10
125	123.91±5.05	45.63±2.07	52.48±1.84	36.34±1.29	13.21±0.42	9.08±0.44
132	134.84±5.14	42.52±1.39	44.86±1.52	31.21±1.05	13.25±0.51	11.53±0.44
139	178.50±8.26	43.46±0.34	38.50±1.45	37.84±0.89	9.89±0.11	8.82±0.18
153	145.22±6.25	38.84±0.56	35.80±1.75	35.78±0.91	6.72±0.15	4.77±0.10
160	86.84±2.09	34.54±0.63	33.73±0.90	33.64±0.53	4.83±0.07	3.41±0.044
167	131.73±1.48	40.58±0.30	45.60±0.71	44.49±0.31	5.85±0.06	4.20±0.04
Content = mean ± standard deviation (n=3)
The units “μg/mg” meant the contents of analytes in per mg of freeze-dried samples.

## Sheet: Table S3C
Table S3C The contents of main flavonoids in flower bud 3
t(day)	Content (μg/mg)
	Isocarthamidin-7-O-β-D-glucuronide	Scutellarin	Carthamidin-7-O-β-D-glucuronide	Apigenin-7-O-β-D-glucuronide	Baicalin	Chrysin-7-O-β-D-glucuronide
69	160.64±4.27	41.46±0.57	7.91±0.34	34.54±0.45	7.28±0.08	7.40±0.04
83	170.79±4.67	45.14±0.87	12.02±0.54	46.00±0.92	6.65±0.11	5.36±0.06
90	147.30±4.80	38.38±1.29	24.66±0.94	47.56±1.82	7.27±0.34	7.65±0.36
97	59.43±2.19	35.34±0.5	24.18±0.47	31.85±0.53	7.41±0.08	8.56±0.16
104	137.73±3.76	38.96±1.5	31.12±1.39	40.97±1.67	5.69±0.27	4.18±0.21
111	77.42±0.50	24.03±0.04	10.29±0.12	28.55±0.09	2.97±0.01	2.13±0.01
118	152.55±2.93	45.18±1.86	30.44±0.91	42.53±1.38	7.65±0.32	5.62±0.19
125	72.63±2.91	30.12±0.49	23.88±1.14	35.50±1.26	6.44±0.14	4.87±0.22
132	70.12±3.23	38.63±1.38	25.18±1.25	42.46±0.93	7.84±0.34	7.66±0.30
139	86.33±3.01	32.80±1.00	15.94±0.56	41.21±1.75	8.80±0.31	9.12±0.32
153	115.74±3.61	33.88±1.38	20.13±0.97	35.74±1.26	6.89±0.34	5.56±0.25
160	95.56±1.30	33.38±1.24	30.17±0.81	34.07±1.61	4.29±0.06	2.75±0.07
167	103.82±2.09	37.45±0.42	38.32±0.92	45.19±0.59	6.42±0.28	5.27±0.09
Content = mean ± standard deviation (n=3)
The units “μg/mg” meant the contents of analytes in per mg of freeze-dried samples.

## Sheet: Table S3D
Table S3D The contents of main flavonoids in flower bud 4
t(day)	Content (μg/mg)
	Isocarthamidin-7-O-β-D-glucuronide	Scutellarin	Carthamidin-7-O-β-D-glucuronide	Apigenin-7-O-β-D-glucuronide	Baicalin	Chrysin-7-O-β-D-glucuronide
69	90.79±1.06	28.34±1.20	12.42±0.30	31.96±1.44	3.60±0.05	3.12±0.15
83	97.81±2.31	27.32±0.82	16.53±0.68	35.02±0.86	4.22±0.08	4.16±0.09
90	143.95±3.78	30.31±1.20	8.61±0.30	42.49±0.76	5.66±0.19	5.37±0.07
97	88.53±3.91	35.21±0.77	32.97±1.58	30.98±0.34	4.72±0.07	2.90±0.02
104	113.79±1.18	26.37±0.24	14.05±0.69	30.23±0.62	3.92±0.05	2.42±0.05
111	91.29±2.41	28.17±0.46	16.62±0.75	27.03±0.46	4.64±0.07	2.66±0.05
118	106.07±4.07	29.09±0.47	13.72±0.55	30.76±1.06	6.65±0.10	5.87±0.14
125	90.10±2.62	23.69±0.93	18.46±0.75	28.27±0.47	6.01±0.27	3.70±0.18
132	81.44±3.27	28.36±0.70	14.31±0.61	32.28±0.81	6.47±0.23	6.21±0.09
139	79.31±3.40	31.91±1.18	17.52±0.75	41.56±1.43	8.33±0.37	9.25±0.45
153	98.35±3.55	25.37±1.05	22.19±0.83	31.65±1.21	5.24±0.25	3.78±0.17
160	118.66±5.14	29.33±1.10	10.16±0.36	34.00±1.07	4.09±0.19	3.15±0.13
167	93.45±4.48	28.46±0.26	18.41±0.52	30.69±0.72	5.36±0.08	4.68±0.06
Content = mean ± standard deviation (n=3)
The units “μg/mg” meant the contents of analytes in per mg of freeze-dried samples.

## Sheet: Table S3E
Table S3E The contents of main flavonoids in flower
t(day)	Content (μg/mg)
	Isocarthamidin-7-O-β-D-glucuronide	Scutellarin	Carthamidin-7-O-β-D-glucuronide	Apigenin-7-O-β-D-glucuronide	Baicalin	Chrysin-7-O-β-D-glucuronide
69	40.39±1.03	20.86±0.57	11.02±0.37	22.18±0.98	2.58±0.11	2.16±0.09
83	101.37±1.48	27.57±0.47	2.83±0.13	26.47±1.21	3.64±0.13	2.39±0.06
90	56.49±1.21	20.75±0.23	10.35±0.36	23.99±0.62	4.07±0.05	4.45±0.03
97	59.44±2.77	26.10±0.79	17.38±0.76	23.63±0.66	4.38±0.19	3.84±0.16
104	89.06±2.98	24.15±0.17	9.75±0.41	25.13±0.43	3.46±0.03	3.06±0.04
111	69.78±1.65	19.96±0.49	4.12±0.17	21.28±0.67	2.71±0.10	1.94±0.06
118	110.00±1.86	22.85±0.49	9.34±0.32	24.06±1.00	5.19±0.09	4.47±0.13
125	54.27±2.69	21.24±0.07	14.28±0.70	22.91±0.51	4.57±0.14	3.08±0.03
132	59.58±2.51	27.88±0.57	14.01±0.51	29.66±0.83	4.95±0.11	3.79±0.13
139	72.15±2.50	21.95±0.37	6.92±0.28	25.46±0.24	3.62±0.06	2.28±0.07
153	94.38±4.30	21.55±0.83	1.39±0.06	25.68±1.13	3.90±0.14	3.98±0.15
160	106.25±3.91	24.96±1.19	12.77±0.52	25.97±0.94	3.32±0.13	1.82±0.07
167	62.50±2.89	27.86±1.13	23.20±0.72	32.45±1.60	4.72±0.15	3.67±0.10
Content = mean ± standard deviation (n=3)
The units “μg/mg” meant the contents of analytes in per mg of freeze-dried samples.

## Sheet: Table S3F
Table S3F The contents of main flavonoids in fruit
t(day)	Content (μg/mg)
	Isocarthamidin-7-O-β-D-glucuronide	Scutellarin	Carthamidin-7-O-β-D-glucuronide	Apigenin-7-O-β-D-glucuronide	Baicalin	Chrysin-7-O-β-D-glucuronide
83	111.07±1.08	26.26±0.85	33.64±1.77	4.27±0.15	4.55±0.16	1.27±0.07
90	107.46±2.56	22.02±0.64	39.72±0.80	3.13±0.11	5.00±0.05	1.51±0.07
97	30.31±1.07	19.71±0.96	11.20±0.38	2.40±0.09	5.01±0.19	2.16±0.10
104	34.34±0.86	0.019±0.02	13.34±0.28	1.75±0.06	2.39±0.03	0.34±0.01
111	29.60±1.29	15.38±0.67	11.16±0.47	1.80±0.07	3.12±0.14	1.11±0.05
118	113.69±0.64	18.19±0.36	32.18±1.27	2.38±0.08	3.96±0.10	0.68±0.03
125	82.06±2.43	18.58±0.29	33.11±1.24	1.88±0.05	3.89±0.03	0.55±0.03
132	46.53±2.06	20.94±1.04	18.53±0.87	2.33±0.07	5.84±0.22	1.39±0.05
139	114.80±2.81	28.15±0.98	47.60±1.02	3.41±0.17	7.76±0.20	1.75±0.09
153	78.82±3.85	24.97±1.22	30.11±0.96	2.89±0.13	5.03±0.23	0.98±0.05
160	93.09±2.95	22.99±0.97	36.13±1.72	2.26±0.07	4.14±0.12	0.73±0.03
167	40.24±1.93	23.78±0.75	15.81±0.75	2.23±0.08	5.68±0.16	1.76±0.06
Content = mean ± standard deviation (n=3)
The units “μg/mg” meant the contents of analytes in per mg of freeze-dried samples.
